# Supplementary material for: Long Non-coding RNA LINC02474 Affects Metastasis and Apoptosis of Colorectal Cancer by Inhibiting the Expression of GZMB
Source: Front Oncol. 2021 Apr 9;11:651796. doi: 10.3389/fonc.2021.651796 (PMC8063044; doi:10.3389/fonc.2021.651796)
Supplement: Supplementary file 5 [file Table_2.xlsx]

## Sheet: sequence of siRNAs and shRNAs
Supplementary Table 2. Sequence of siRNA and shRNA associated with this article.
	name		sequence (5`-3`)
siRNA	Negative control	Sense	UUCUCCGAACGUGUCACGUTT
		Antisense	ACGUGACACGUUCGGAGAATT
	GZMB-homo-677	Sense	UUGUCUCCUAUGGACGAAATT
		Antisense	UUUCGUCCAUAGGAGACAATT
	GZMB-homo-504	Sense	CACACUACAAGAGGUGAAGTT
		Antisense	CUUCACCUCUUGUAGUGUGTT
	GZMB-homo-134	Sense	UGGCUUAUCUUAUGAUCUGTT
		Antisense	CAGAUCAUAAGAUAAGCCATT
	LINC02474-homo-106	Sense	GGGUCCGAGACAUUUGCAUTT
		Antisense	AUGCAAAUGUCUCGGACCCTT
	LINC02474-homo-356	Sense	GGUAGAAGAACGAUGAAAUTT
		Antisense	AUUUCAUCGUUCUUCUACCTT
shRNA	sh-LINC02474 vector		TTGGGATAGTTGACTGTAACACAAAGATATTAGTACACAATACGTGACGTAGAAAGTAATAATTTCTTGGGTAGTTTGCAGTTTTAAAATTATGTTTTAAAATGGACTATCATATGCTTACCGTAACTTGAAAGTATTTCGATTTCTTGGCTTTATATATCTTGTGGAAAGGACGAAACACCGGTTCTCCGAACGTGTCACGTTTCAAGAGAACGTGACACGTTCGGAGAATTTTTTGAATTCGGATCCATTAGGCGGCCGCGTGGATAACCGTATTACCGCCATGCATTAGTTATTAATAGTAATCAATTACGGGGTCATTAGTTCATAGCCCATATATGGAGTTCCGCGTTACATAACTTACGGTAAATGGCCCGCCTGGCTGACCGCCCAACGACC…
	OE-LIN02474 vector		TCGTTTAGTGAACCGTCAGATCGAATTCCCTCCTGCTCTTTGCTCCGTGAGAAAGATCCACCTACGACCTCAGGTCCTCAGACCGACTAGCCCAAGAAACATCTCACCAATTTCAAATCTGACCTTTGCAAGAGGGTCCGAGACATTTGCATCATCATTCAGTGAGACCTGTAAACACAGCATCTGCCTTTGACCACATCCATCTGGAAGAACCTGAGAGATAATCCATTTTATGAAATTTTCCCTACCCTGAAATGGGAGAATGAATCTAATTTGAAGCACTGAGAAGGATAAGGCATCCATTTGAAAAGGACTCCTATATTGCAACATGAATTCTGCTAAAATTGAAGCAAGAACAAACATCAAATTTATGATGAAGTTTGGGTAGAAGAACGATGA…
