# Supplementary material for: Long Non-coding RNA LINC02474 Affects Metastasis and Apoptosis of Colorectal Cancer by Inhibiting the Expression of GZMB
Source: Front Oncol. 2021 Apr 9;11:651796. doi: 10.3389/fonc.2021.651796 (PMC8063044; doi:10.3389/fonc.2021.651796)
Supplement: Supplementary file 6 [file Table_3.xlsx]

## Sheet: sequence of primers
	Supplementary Table 3. Sequence of primers related to this article.
	name		sequence (5`-3`)
	GZMB	Forward Primer	AGCCTGCACCAAAGTCTCAA
		Reverse Primer	TTTCATTACAGCGGGGGCTT
		Product Length	97
	AMIGO3	Forward Primer	CTCCACAACTGCCCCTACAA
		Reverse Primer	CAGTAGCGGCAGGTAACTCG
		Product Length	100
	L1CAM	Forward Primer	CACCTCCGACAACCACTCAG
		Reverse Primer	TCAATCATGCTGTTGGTGGC
		Product Length	114
	FZD9	Forward Primer	GCACGCTGGTCTTCCTACTG
		Reverse Primer	TGTGGAAATAGCTGCCGTGG
		Product Length	141
	INHBA	Forward Primer	CCTCAAATCGTGCTGTGTGC
		Reverse Primer	CTGGGCTGGGCAACTCTATG
		Product Length	139
	RUNX2	Forward Primer	TACTGTCATGGCGGGTAACG
		Reverse Primer	AACTCTTGCCTCGTCCACTC
		Product Length	128
	ADAM12	Forward Primer	CTGCCTTCTCTCACTAACGCT
		Reverse Primer	AAGCCAGCCTTGACCGTTG
		Product Length	84
	FLT1	Forward Primer	CCAAATAAGCACACCACGCC
		Reverse Primer	TGCTTTGGTCAATTCGTCGC
		Product Length	161
	IGF1	Forward Primer	ATCGTGGATGAGTGCTGCTT
		Reverse Primer	GACAGAGCGAGCTGACTTGG
		Product Length	93
	MMP20	Forward Primer	CAGGCATTATACGGACCTCGG
		Reverse Primer	ATGGATGGCTTGTGATGGGG
		Product Length	77
	LINC02474	Forward Primer	TGCAAGAGGGTCCGAGACAT
		Reverse Primer	ATGTGGTCAAAGGCAGATGCT
		Product Length	73
	GAPDH	Forward Primer	ACCCACTCCTCCACCTTTGAC
		Reverse Primer	TGTTGCTGTAGCCAAATTCGTT
		Product Length	100
	b-actin	Forward Primer	CATGTACGTTGCTATCCAGGC
		Reverse Primer	CTCCTTAATGTCACGCACGAT
		Product Length	250
